# Supplementary material for: Increased HSP70 and TLR2 Gene Expression and Association of HSP70 rs6457452 Single Nucleotide Polymorphism with the Risk of Chronic Obstructive Pulmonary Disease in the Croatian Population
Source: Diagnostics (Basel). 2021 Aug 4;11(8):1412. doi: 10.3390/diagnostics11081412 (PMC8394658; doi:10.3390/diagnostics11081412)
Supplement: Supplementary file 1 [file diagnostics-11-01412-s001.zip]

Archive with 1 entries (1 files):
- diagnostics-1312113-supplementary.pdf
